# Supplementary material for: Aspirin desensitization in NSAID-exacerbated respiratory disease and its outcomes in the clinical course of asthma: A systematic review of the literature and meta-analysis
Source: PLoS One. 2021 Mar 26;16(3):e0247871. doi: 10.1371/journal.pone.0247871 (PMC7996991; doi:10.1371/journal.pone.0247871)
Supplement: S1 Appendix — (XLSX) [file pone.0247871.s002.xlsx]

## Sheet: Hoja1
		Caracteristicas Poblacion
Autor, Fecha	Estudio	# participantes	# en rama intervencion	# en rama placebo	Sexo Masculino Intervencion	sexo masculino en placebo	Media Edad intervencion	media de edad placebo	Numero Cirugias polipos I	Uso corticoides intranasales (dosis) Mean dosage per day	Uso corticoides inhalados (dosis) Mean dosage per day	Uso de CSO (dosis/tiempo) Mean dosage per day	Numero Cirugias polipos P	Uso corticoides intranasales (dosis) P	Uso corticoides inhalados (dosis) P	Uso de CSO (dosis/tiempo) P
Mortazavi 2017	RCT	38	19	19	10	10	33 (+-2)	29(+-1)	NI	NI	NI	NI	NI	NI	NI	NI
Stevenson 1984	RCT crossover	25	25	25	8	8	45(18-71)		72% sometidos cirugia	188 ug	361 ug	20 mg
Esmaelilzadeh 2015	RCT	32	16	16	3	6	31 +- 4.3	27 +- 5.5	NI	NI	NI	NI	NI	NI	NI	NI
Fruth 2013	RCT	70	36	34	19	20	44.9 (SD 11.3)	45.9 (SD 10.4)	2	SI	NI	NI	2	SI	NI	NI
Swierczynska-Krepa, 2014	RCT	20	12	8	3	2	48.5 sd 18	39.5 sd 27	3.5 sd 8	114 sd 100	800 sd 600	ni	1.5 sd 2.0	100 sd 64	800 sd 650	ni

## Sheet: Hoja 2
	Desensibilizacion ASA														Pretratamiento
Estudio	dias DA	dosis DA	frecuencia de efectos adversos I	dosis de mantenimiento	tiempo de seguimiento	frecuencia de efectos adversos durante seguimiento	Frecuencia de retiro secundario a DA	frecuencia de efectos adversos p	efectos adversos durante seguimiento	frecuencia de retiro y pq	Score de sintomas I	Score de medicamentos	VEF1 (ml o %) i	vef1/cvf	ACT	Score de sintomas	score de medicamentos	VEF1 (ml o %)	vef1/cvf	ACT
Mortazavi 2017	2	Dia1: Spray ketorolaco cada 30 min + 2 dosis de 60 mg de ASA cada 90 min. Dia 2; asa 160 MG Y 325 MG con un espacio de 180 min	NI	Mes 1: 650 mg cada 12 horas; mes 2-5: 325 mg cada 12 horas	6 meses	NI	1 (sangrado gastrointestinal)	NI	NI	0	15.37 +- 4.8	13.05 +- 1.3	74.68 +-5.9	NI	NI	12.42 +- 3.9	11.47 +- 2.2	81.84 +-7.8	NI	NI
Stevenson 1984	2	Day 1: oral ASA 3 or 30 mg and thereafter 60,100,150, 325 mg at 2 or 3 hr intervals Day 2: dosing until 650 mg reached	NI	Tablets ASA 325 and Maalox 150 mg Ascriptin placebo tablets Maalox 475 mg q.i.d or q.d	1-3 mo patients ingested daily dosages 4 mo washout period 4-7 mo crossed over to the oppsoite drug	NI	3 gastrointestinal intolerance	NI	NI	NI	NI	NI	NI	NI	NI	NI	NI	NI	NI	NI
Esmaelilzadeh 2015	2	Dia1: 4 Spray ketorolaco cada 30 min + 2 dosis de 60 mg de ASA cada 90 min. Dia 2; asa 150 MG Y 325 MG con un espacio de 180 min	NI	Mes 1: 650 mg cada 12 horas; mes 2-7: 325 mg cada 12 horas	6 M	2 (es probable que los efectos adversos leves no se hayan reportado)	2 (GI bleed and skin rash)	NI	NI	0	14.5 ± 1.1	13.1 ± 0.3	79.1%±1.9	NI	NI	11.3 ± 0.9.	11.5 ± 0.6	83.8% ± 2.0	NI	NI
Fruth 2013	2	Day 1: A cumulative aspirin dose of 180 mg Day 2: A cumulative aspirin dose of 800 mg	NI	100 mg daily	36 M	0	0	0	0	0	NI	NI	NI	NI	NI	NI	NI	NI	NI	NI
Swierczynska-Krepa, 2014	2020-03-01	acute da	ni	624 mg daily	6 months	5	5	0	0	1 no mejoria	NI	NI	84.6 SD 23	NI	ACQ	NI	NI	93.9 SD 14.2	NI	NI

## Sheet: Hoja 3
	POSTRATAMIENTO
Estudio	VEF1 (ml o %)	vef1/cvf	Score Sintomas	Control asma (exacerbaciones / ACT)	FRECUENCIA DE EXACERBACIONES	HOSPITALIZACIONES	Uso corticoides intranasales (dosis)	Uso corticoides inhalados (dosis)	Uso de CSO (dosis/tiempo)	Score medicamentos	calidad de vida (si se menciona)	VEF1 (ml o %)	vef1/cvf	Score Sintomas	Control asma (exacerbaciones / ACT)	Numero de exacerbaciones	hospitalizaciones	Uso corticoides intranasales (dosis)	Uso corticoides inhalados (dosis)	Uso de CSO (dosis/tiempo)	Score medicamentos	calidad de vida (si se menciona)
Mortazavi 2017	6M 85.37 +- 5.9	NI	7.95 +- 3.4	NI	5/14	NI	NI	NI	NI	9.47+-1.8	snot 22 +- 10.8	80+-7	NI	11.89+-4.2	NI	9/14	NI	NI	NI	NI	11.47+-2.7	snot 39.63 +- 10.5
Stevenson 1984	NI	NI	Rhinitis symptom score decrease: 17 ptes (68%) Asthma symptom score decrease: 11 ptes (44%)	Chest symptom 1.5 (1.43-1.6)	NI	NI	Differences (Placebo/ASA) 0.411 T test 0.030	Not show any significant changes	Same: 5 pte Less: 9 pte More: 6 pte Not taking: 5	NI	NI	NI	NI	NI	Chest symptom 1.5 (1.43-1.58) P=N.S	NI	NI	NI	NI	NI	NI	NI
Esmaelilzadeh 2015	6 M 87.1 +- 1.7	NI	7.5 +- 0.8	NI	4	NI	NI	NI	NI	9.3 +- 0.5	snot 22 +- 10.8	80.1 +- 1.8	NI	10.6 +- 0.9	NI	8	NI	NI	NI	NI	11.0 +- 0.7	SNOT 35.9 +- 2.7
Fruth 2013	NI	NI	5.2	NI	NI	NI	NI	NI	NI	NI	46 (30-90)	NI	NI	10.8	NI	NI	NI	NI	NI	NI	NI	68.6 (42-101.8)
Swierczynska-Krepa, 2014	86.2	NI	NI	ACQ	NI	0				NI	SNOT 20	0.9								NI

## Sheet: Hoja 4
estudio	lista de efectos adveros descritos I	lista efectos adveros descritos P
Mortazavi 2017	incompleto, solo reporta 1 sangrado GI (retiro)	NI
Stevenson 1984	3 gastrointestinal intolerance 3 patients increased asthma symptoms	1 patient experienced increased nasal congestion 1 patient developed uterine bleeding
Esmaelilzadeh 2015	1 skin rash and 1 GI bleed	NI
Fruth 2013	0	0
Swierczynska-Krepa, 2014	4 Dispepsia, 1 skin rash	0
